# Supplementary material for: Highly Sensitive Zinc Oxide Nanorods for Non-Enzyme Electrochemical Detection of Ascorbic and Uric Acids
Source: Biosensors (Basel). 2026 Mar 1;16(3):143. doi: 10.3390/bios16030143 (PMC13024462; doi:10.3390/bios16030143)
Supplement: Supplementary file 1 [file biosensors-16-00143-s001.zip]

Archive with 1 entries (1 files):
- biosensors-4143350-supplementary.pdf
